# Supplementary material for: Single-cell RNA-seq reveals cell type-specific transcriptional signatures at the maternal–foetal interface during pregnancy
Source: Nat Commun. 2016 Apr 25;7:11414. doi: 10.1038/ncomms11414 (PMC4848515; doi:10.1038/ncomms11414)
Supplement: Supplementary Data 1 — Lists of genes significantly upregulated in each group identified by scRNA-seq and associated P values [file ncomms11414-s2.xlsx]

## Sheet: Sheet1
Supplementary data 1 - lists of genes significantly upregulated in each group and associated P values
Group 1A - decidual stroma		Group 1B uNK cells		Group 1C - SpA-TGCs		Group 2A - Novel Prdm1+ TGCs		Group 2B - Gjb3+ progenitor trophoblasts		Group 2C - allantoic endothelial cells
Gene name	P value	Gene name	P value	Gene name	P value	Gene name	P value	Gene name	P value	Gene name	P value
Gm16096	0	Nkg7	0	Drd4	0	Gm7030	0	Gpr20	0	Adcy4	0
Creb3l3	0	Mcpt8	0	Sult1e1	0	Hist1h2bm	4.66294e-15	Gjb3	0	Fbn2	0
Hspb7	0	Ctla4	0	Prl3b1	0	Hist1h2bh	7.21645e-15	Ldoc1	0	Tro	0
Nipal1	0	Spp1	0	Prl7d1	0	Hist1h2bp	4.28768e-13	Xlr3b	0	Apln	0
Cryaa	0	Cd48	0	Prl2c5	0	Hist1h2br	2.65954e-12	Zfp36l3	0	Lmo2	0
Cryab	0	Gzma	0	Mixl1	0	Hist1h2bq	8.42038e-12	Krt19	0	Rab3b	0
Itga11	0	Gpr87	0	Naa11	0	Hist1h2be	9.33642e-12	B3gnt7	3.9968e-15	Armcx1	0
Gm16033	0	Cd53	0	Slc6a4	1.11022e-16	H2-Q5	1.44241e-10	Rhox9	6.43929e-15	Pcdh19	0
Ptn	0	1810011H11Rik	0	Dnase1l3	1.11022e-16	Hist1h2bl	2.05112e-10	Prss8	7.54952e-15	Magel2	0
Wt1	0	Coro1a	0	Gpr77	1.11022e-16	Gm11127	5.2647e-10	Duoxa2	1.52101e-14	Klk8	0
Cdh11	0	Fcgr3	0	Prl2a1	2.22045e-16	Kcnv2	6.83222e-10	Xlr5b	1.66533e-14	Kctd12b	0
Lmcd1	0	Ptprc	0	Psg29	3.33067e-16	Hist1h2bg	2.4897e-09	Krt7	1.70974e-14	Fkbp10	0
9030425E11Rik	0	Myo1f	0	4930458D05Rik	4.44089e-16	Ar	1.57419e-08	Sfmbt2	7.78266e-14	She	0
Runx1	0	Ncf4	0	Psg22	7.77156e-16	Hist1h2bn	1.59792e-08	Sfn	1.10467e-13	Tie1	0
Des	0	Fam178b	0	Gm13066	1.33227e-15	Hist1h2bj	2.86527e-08	Tex19.1	1.31006e-13	Eltd1	0
Ctsk	0	Klrg1	0	Prl4a1	4.21885e-15	H2-Q6	5.18716e-08	Homer2	3.46057e-13	Hmga2	0
Ampd3	0	Rac2	0	Rgs5	7.54952e-15	Hist1h2bk	2.68379e-07	Gatsl3	3.59157e-13	Plagl1	0
Mfap5	0	Tyrobp	0	1600014K23Rik	1.13243e-14	Trem2	4.9788e-07	Xlr5a	4.37872e-13	Dlk1	0
Pvrl1	0	Fcrl6	0	Sct	1.69864e-14	Syde2	1.55975e-06	Xlr5c	4.5286e-13	Clec1b	0
Erv3	0	Plek	0	Prl2c1	2.4758e-14	Prdx6-ps2	1.79338e-06	Xlr5e-ps	6.60916e-13	Ddah1	0
Tnfrsf21	0	Tdrd9	0	A330049M08Rik	3.03091e-14	Serpini1	1.97634e-06	Xlr5d-ps	1.03406e-12	Tek	0
Adamts2	0	Il2rb	0	Tmem132e	1.54876e-13	Ly6c2	1.9885e-06	Gm5639	2.81541e-12	Emcn	0
Ly6a	0	Klri2	0	Ctsj	5.79647e-13	Cpne9	1.99643e-06	E130012A19Rik	3.27671e-12	Lpar4	0
Abp1	0	Prf1	0	Prl5a1	7.95253e-13	Slc25a23	3.73426e-06	Lad1	3.62743e-12	Cd36	0
Htra3	0	Icos	0	Tpbpa	1.72362e-12	Gdpd3	4.01329e-06	Elf3	7.94076e-12	Amigo2	0
Serping1	0	Myo1g	0	Serpinb9d	3.07465e-12	Anxa11	5.10364e-06	Cldn6	8.00515e-12	Hlx	0
Slc6a12	0	Cytip	0	Psg19	4.03488e-12	Fabp5l2	5.16097e-06	Ap1m2	1.02206e-11	Plvap	0
Prnp	0	Sh2d2a	0	Serinc2	5.80769e-12	Cd59b	5.87026e-06	DXBay18	1.07409e-11	Tspan18	0
Gpx3	0	Irf8	0	Pak1	7.42406e-12	Dcn	6.16724e-06	Tubb3	2.18011e-11	D0H4S114	0
A2m	0	Evi2b	0	Ctsq	8.12772e-12	Corin	7.46071e-06	Epn3	3.59274e-11	Aplnr	0
Aif1l	0	Klrb1b	0	Gm14849	1.03093e-11	Slpi	7.53014e-06	Slc25a10	4.0319e-11	Notch4	0
Nbl1	0	Itgal	0	Leprel1	1.3475e-11	Gatm	7.53361e-06	Slc12a7	5.25288e-11	Thsd1	0
4931408A02Rik	0	Avil	0	Gm4524	1.5563e-11	Tdo2	8.23956e-06	Pramef12	5.60541e-11	Fam70a	0
Parm1	0	Lat2	0	Serpinb9e	1.85242e-11	Efemp1	8.25608e-06	Chst13	6.96286e-11	Mcam	0
Hand2	0	Clic3	0	Tpbpb	2.06795e-11	Gpnmb	8.76542e-06	Mageb16	7.36831e-11	Hapln1	0
Ly6c1	0	Fyb	0	Serpinb9c	2.47127e-11	Rasl10a	9.15508e-06	Ovol2	1.54256e-10	Slit2	0
Slc25a29	0	Txk	0	Rassf4	2.64242e-11	Cdo1	9.2613e-06	Tmem54	4.24547e-10	Cd34	0
Rrm2	0	Cst7	0	Prl7c1	3.26135e-11	H2-Q1	1.21912e-05	Ttll12	6.38858e-10	Gimap4	0
Itgb5	0	Sh2d1b2	0	Cts7	3.7368e-11	H2-Q7	1.88843e-05	Lpl	6.94672e-10	Ushbp1	0
Tnfrsf26	0	Cd96	0	Gm11647	4.15497e-11	5430435G22Rik	2.10914e-05	Gm5936	7.69908e-10	Cldn5	0
Col5a2	0	Selplg	0	Esrrb	4.37661e-11	Pir	2.66114e-05	Xlr3c	9.23771e-10	Armcx4	0
Tmem150a	0	Rasal3	0	Cited1	4.60196e-11	Mrgprg	3.04276e-05	Gm14685	1.29245e-09	Icam2	0
Slco2a1	1.11e-16	Ptprcap	0	Agpat9	6.00139e-11	C030006K11Rik	3.063e-05	Lhx2	1.30096e-09	Mmrn2	0
Prl8a2	1.11e-16	Psmb8	0	Sycp3	6.86261e-11	Scnn1b	3.07445e-05	Eps8	1.68025e-09	Ramp2	0
Ceacam10	1.11e-16	Ikzf1	0	Prss57	1.06635e-10	Zbtb7c	4.83469e-05	Cdh4	2.20455e-09	Nrp1	0
Scpep1	1.11e-16	Cd55	0	Pla2g4f	1.17074e-10	Ip6k3	5.3677e-05	Xlr3a	2.39701e-09	Clec14a	0
Angpt2	1.11e-16	D430040D24Rik	0	1600015I10Rik	1.67447e-10	Tnfrsf11b	5.98331e-05	Extl1	2.49709e-09	Arhgef15	0
Hspb8	2.22e-16	Arsb	0	Pcsk6	1.69518e-10	Ror1	8.48335e-05	Stra6	2.59453e-09	Bambi	0
Slc6a8	3.33e-16	Laptm5	0	Gm11748	1.70279e-10	Mlh3	8.81427e-05	Klhl13	2.82933e-09	Gap43	0
Dag1	4.44e-16	Ifitm1	0	Prl2b1	2.57695e-10	Fam20c	9.19996e-05	Epb4.1l1	3.03912e-09	Erg	0
Dhrs3	5.55e-16	Rhoh	0	Arhgap22	3.44262e-10	AW822252	9.64333e-05	AU018091	4.31911e-09	Eng	0
Cyp11a1	5.55e-16	Fermt3	0	Ptgis	3.73722e-10	Apol9a	9.76009e-05	Mageb16-ps2	6.65465e-09	Robo4	0
Angpt4	9.99e-16	Jam2	0	Oas1d	3.76295e-10	Kazald1	9.99696e-05	1700086L19Rik	1.13897e-08	Dchs1	0
Col5a3	1.11e-15	Gm7676	0	Serpinb9g	5.66865e-10	Gm9992	0.000107275	Chrna4	1.17498e-08	Hspa12b	0
Psap	1.11e-15	Gm11534	0	Cyp17a1	7.61284e-10	Foxl2os	0.000116216	Phlda2	1.71947e-08	Meg3	0
Ear11	1.22e-15	Lair1	0	Pappa2	9.18369e-10	Serpina3n	0.000127684	Arhgef16	2.29759e-08	Rasgrp3	0
Tnfrsf23	1.44e-15	Prkcb	0	Fstl3	9.96443e-10	Igfbp6	0.000143229	Slc16a1	3.23051e-08	S1pr1	0
Dmkn	2.22e-15	Gzmb	1.11022e-16	Gm9754	1.06512e-09	Klk15	0.000153157	Elf5	4.1824e-08	Exoc3l2	0
Vldlr	2.22e-15	Ltb4r1	1.11022e-16	Ccbp2	1.80923e-09	Sqrdl	0.000153988	Fam83g	4.97347e-08	Fgd5	0
Pcsk5	3e-15	Gzmc	1.11022e-16	Prl6a1	1.96172e-09	Snta1	0.000159795	Fbxl19	6.99854e-08	Zcchc3	0
C77080	3.55e-15	AI467606	1.11022e-16	Ccl27a	1.96845e-09	Stac2	0.000181227	Mfsd2a	8.92017e-08	Mest	0
Tmem189	4.22e-15	Ptpn22	1.11022e-16	1600029I14Rik	2.25027e-09	Xaf1	0.00019017	AI661453	9.1976e-08	Pde2a	0
Gm14597	4.33e-15	9130019P16Rik	1.11022e-16	Nos1	2.58405e-09	AI607873	0.000199082	Scd1	1.20109e-07	Ecscr	0
Fstl1	4.33e-15	Atp8b4	1.11022e-16	Kctd15	3.2403e-09	Selenbp2	0.000204957	Lman1l	1.64129e-07	Asb4	0
Tshz2	5.22e-15	P2ry12	1.11022e-16	AI836003	3.27246e-09	Dyrk1b	0.00020778	Dkkl1	2.3069e-07	Col18a1	0
Myo1h	5.77e-15	Pilrb1	1.11022e-16	Pigh	3.45654e-09	Mtap6	0.000222147	Pthlh	3.14796e-07	Fmo1	0
Adam19	1.09e-14	Trbc1	2.22045e-16	Ltbp2	4.62769e-09	Uap1l1	0.000226542	Utf1	3.39008e-07	Tspan6	0
Gramd1b	1.38e-14	Parvg	2.22045e-16	Il27	4.70463e-09	Aph1c	0.000365888	Sdc1	3.80587e-07	Rasip1	0
Ctla2a	1.53e-14	Capn5	2.22045e-16	Gm15512	5.03256e-09	Spon1	0.000407758	Nup62cl	3.87074e-07	Armcx2	0
Cd63-ps	1.58e-14	Pstpip1	2.22045e-16	A730081D07Rik	5.3878e-09	Pex11a	0.000439061	Aldh3b2	4.34001e-07	Mef2c	0
Sorbs2	1.61e-14	Lfng	2.22045e-16	Derl3	6.44207e-09	Prdx6b	0.000476626	Hand1	4.86276e-07	Gimap6	0
Cd63	1.63e-14	Gm20496	3.33067e-16	Gm12264	6.69872e-09	Ifit2	0.000539576	Efs	5.77077e-07	1810011O10Rik	0
0610010O12Rik	1.83e-14	Dock2	4.44089e-16	Hr	7.45034e-09	Fmo2	0.000563641	Hsd17b2	6.1379e-07	Ccnd1	0
Fads3	2.01e-14	Napsa	4.44089e-16	Sema7a	7.75193e-09	Ppm1e	0.000592125	Tns4	7.45861e-07	Bcl6b	0
Csf1r	2.08e-14	Slc17a9	5.55112e-16	Inhbb	8.22891e-09	Prkg2	0.000648014	2610528J11Rik	8.10677e-07	Crmp1	0
Mlph	2.1e-14	Nefh	6.66134e-16	Slc44a4	8.69366e-09	Acpl2	0.000685744	Pkp2	8.95841e-07	Rian	0
1190007F08Rik	2.39e-14	Card11	7.77156e-16	Fnd3c2	9.37916e-09	Sema3b	0.000856716	Fam101a	9.12581e-07	Gm15428	0
Fabp4	2.66e-14	Scin	9.99201e-16	Arhgef6	1.07301e-08	E230013L22Rik	0.000908162	Slc25a43	9.61283e-07	2810417H13Rik	0
Kctd10	3.31e-14	Arhgap15	9.99201e-16	Gpr126	1.22995e-08	H2-T22	0.000967464	Perp	9.8187e-07	Lrp11	0
Ggt1	4.98e-14	Cd244	1.11022e-15	1600012P17Rik	1.29683e-08			Dmrtc1b	1.20824e-06	Nos3	0
Ugcg	5.71e-14	Ctsc	1.33227e-15	Lama1	1.37062e-08			Fdxr	1.36259e-06	Mtap1a	0
Ahnak2	8.88e-14	Ctsw	2.22045e-15	1700007K13Rik	1.40254e-08			Plxnb1	1.61837e-06	Sox17	0
Col12a1	1.07e-13	Nr4a3	2.22045e-15	Abca17	1.73393e-08			Gprc5c	1.81195e-06	Ptprb	0
Rusc1	1.2e-13	Tnfrsf9	2.33147e-15	Ascl2	1.90068e-08			Susd3	2.31218e-06	Mirg	0
Net1	1.92e-13	Rhof	2.9976e-15	1500009L16Rik	2.03239e-08			Prlr	2.47015e-06	Cd93	0
Gm9817	1.99e-13	Thy1	2.9976e-15	Ceacam9	2.09211e-08			Ppargc1b	2.86472e-06	Ehd2	0
Lgals3bp	2.4e-13	Nr4a2	3.55271e-15	Clec12a	2.22427e-08			Fgfbp1	2.95688e-06	Itga6	0
Lect1	2.56e-13	Chn2	5.32907e-15	Krt18	2.24551e-08			Slc38a3	3.47958e-06	Ddah2	0
Bok	2.63e-13	Gm17447	5.77316e-15	Ildr1	2.33256e-08			Gjb5	3.98576e-06	Limch1	0
C1qtnf1	2.86e-13	Unc13d	5.88418e-15	Cts8	2.3761e-08			Ttc39a	5.41648e-06	Rsad2	0
Grina	2.94e-13	Ucp2	8.54872e-15	Serpinb9f	2.82946e-08			Wfdc2	8.48226e-06	Efna1	0
Gm16898	3.37e-13	Glipr1	9.32587e-15	Ocm	2.83255e-08			Wdr31	8.87043e-06	X99384	0
Cd2ap	3.81e-13	Fcgr2b	9.65894e-15	Mmp1a	3.02756e-08			Tgm1	9.99962e-06	BC020535	0
Cebpb	4e-13	Gpr68	1.88738e-14	Ms4a10	3.34366e-08			Dlx3	1.19557e-05	Afap1l1	0
Gm17035	4.49e-13	Rnf183	2.07612e-14	Pparg	3.62516e-08			Plekha6	1.23535e-05	Arap3	0
Sphk1	4.96e-13	Gipc2	2.20934e-14	Irs3	4.05195e-08			Nrbp2	1.48101e-05	Myh10	0
Nars	5.46e-13	Rasd2	2.4647e-14	Tceal7	4.16725e-08			Prkcz	1.48424e-05	Zdhhc15	0
Cldn10	5.65e-13	Klrb1c	2.5091e-14	Fbxo27	4.41668e-08			Fzd5	1.51944e-05	Acvrl1	0
Lox	6.42e-13	Gzmn	2.81997e-14	2310030G06Rik	4.49872e-08			Cldn4	1.52611e-05	Egfl7	0
Chrd	7.75e-13	Dennd2d	2.91989e-14	E130203B14Rik	4.66897e-08			Zscan10	1.5438e-05	Gstk1	0
Ccdc155	8.05e-13	Cpa3	3.15303e-14	Dtx1	4.95931e-08			Rec8	1.71862e-05	Mdk	0
Tsc22d3	8.31e-13	Gzme	3.80806e-14	Psg17	5.25179e-08			Esrp1	1.83687e-05	Pdgfb	0
Lrrc61	8.39e-13	Nxnl2	3.93019e-14	Ada	6.03193e-08			D630045J12Rik	2.56304e-05	Sox18	0
Itpk1	8.58e-13	Il2ra	4.14113e-14	Gm15929	6.1305e-08			Sorcs2	2.9016e-05	Lrrc33	0
Sgk1	8.62e-13	Gzmg	4.19664e-14	Shroom1	6.36438e-08			AI428936	3.9086e-05	Spns2	0
Hsp25-ps1	8.64e-13	Sema4d	4.26326e-14	Tmem102	6.73672e-08			Wwc1	4.53667e-05	Mdk-ps1	0
Fbln2	9.59e-13	Ccdc88b	4.72955e-14	Rap1gap	6.82793e-08			Cd300a	4.86582e-05	Shank3	0
Grtp1	1.02e-12	Nckap1l	5.19584e-14	Gm5812	7.54969e-08			Grb7	4.88654e-05	Lama4	0
Col22a1	1.03e-12	Cd274	5.31797e-14	Ceacam11	7.75677e-08			Tead3	7.15797e-05	Tmem204	0
Slco5a1	1.04e-12	Zap70	5.56222e-14	Cacna1d	8.56141e-08			Dazl	7.28538e-05	Nid2	0
Sepp1	1.24e-12	Havcr2	5.73985e-14	Hic2	9.16747e-08			Wnk2	9.38091e-05	Dok4	0
S100a8	1.55e-12	Pik3r5	6.58362e-14	Adap2	9.25922e-08			Lonrf3	0.000104131	Cdc42ep1	0
Wnt4	1.65e-12	Kcnq5	7.00551e-14	Serpind1	9.71134e-08			Atp2c2	0.000119955	Igfbp4	0
Arl4d	1.68e-12	Fcer1g	7.11653e-14	Sema3f	9.87651e-08			Zim1	0.000121979	Gngt2	0
Tnfrsf12a	1.79e-12	Scel	7.14984e-14	Gm12905	9.92967e-08			Tmem125	0.000147771	Eid1	0
B3galnt1	1.94e-12	Dok7	8.00471e-14	1600025M17Rik	1.17465e-07			Sohlh2	0.000254188	Ets1	0
Mrgprg	2.3e-12	D16Ertd472e	8.74856e-14	Cma1	1.19036e-07			Vgll1	0.000268332	Stmn1	0
Ulk4	3.54e-12	Eomes	8.90399e-14	Chdh	1.38162e-07			Car4	0.000358692	Exoc3l	0
Lrp1	3.94e-12	Gzmd	9.15934e-14	Gm20442	1.45752e-07			Slc22a18	0.000391357	Hdac7	0
Ramp1	4.11e-12	Cdh23	9.35918e-14	Phactr1	1.4826e-07			Rab11fip4	0.000512999	Ptprm	0
Ntrk2	4.83e-12	Gzmf	1.18572e-13	Slc4a8	1.50727e-07			Reep6	0.00056105	Mfng	0
Rnf181	5.28e-12	Fbxo17	1.27343e-13	Gulo	1.55469e-07			Kncn	0.000830996	Fam176b	0
Zbtb8b	6.34e-12	Slamf7	1.48548e-13	Adig	1.57877e-07			Btbd11	0.000974424	Adrb1	1.11022e-16
Osbpl5	7.16e-12	Cd52	1.5743e-13	Gpc1	1.6538e-07					Dgkk	1.11022e-16
Pttg1ip	7.27e-12	Camk4	1.64424e-13	Psg18	1.7714e-07					Itga2b	1.11022e-16
Mob3b	8.76e-12	Rgs1	1.73528e-13	Sctr	1.95425e-07					Klf14	1.11022e-16
Havcr1	9.07e-12	Ctsg	1.944e-13	Hpca	2.26275e-07					Tril	1.11022e-16
Fbn1	9.49e-12	Itgb2	2.09943e-13	Dhrs9	2.39061e-07					Gnai1	1.11022e-16
Aebp1	1.01e-11	Itln1	2.34479e-13	Cd72	2.41513e-07					Pcdh17	1.11022e-16
Tmem45a	1.06e-11	Krr1	2.5524e-13	Kctd12	2.48838e-07					Nme4	1.11022e-16
Dpep1	1.13e-11	Traf3ip3	2.58127e-13	Hic1	2.49657e-07					Gm6104	1.11022e-16
Mrap	1.26e-11	Cd247	2.91767e-13	Fblim1	2.79471e-07					Rtl1	1.11022e-16
Gm17591	1.26e-11	Gm6175	3.16303e-13	5430407P10Rik	3.13309e-07					Cd97	1.11022e-16
S100a1	1.45e-11	Sytl3	3.35731e-13	1700022I11Rik	3.25461e-07					Ripk3	1.11022e-16
Lbp	1.65e-11	Alox5	3.87024e-13	A230005M16Rik	3.418e-07					Scarf1	1.11022e-16
Slc39a2	1.81e-11	Cd69	3.94129e-13	AV039307	4.00431e-07					Ppp1r2-ps4	1.11022e-16
Mitf	1.93e-11	Mapk8ip1	4.20552e-13	Fam89a	4.01652e-07					Ldb2	2.22045e-16
Abcc5	2.02e-11	Pglyrp1	4.55858e-13	Col16a1	4.26905e-07					Ndn	2.22045e-16
Pknox2	2.28e-11	Lsp1	5.02154e-13	B230206H07Rik	4.86031e-07					Cmpk2	3.33067e-16
Gm12892	2.33e-11	Fmnl1	7.01439e-13	Efcab8	4.98909e-07					Igf1	3.33067e-16
Tnfaip2	2.48e-11	Sh2d5	7.16427e-13	Pitrm1	5.58149e-07					Ppp1r2-ps2	3.33067e-16
Pvr	2.5e-11	Gm16083	8.0147e-13	Prl7b1	6.34591e-07					Cav2	5.55112e-16
Ckb	2.63e-11	Impa2	8.04135e-13	Far2	6.38478e-07					D8Ertd82e	6.66134e-16
Bnip3	2.83e-11	Tcrg-C	9.98313e-13	Serpine2	6.67328e-07					Bmp4	6.66134e-16
Col6a1	2.88e-11	Gm9888	1.0667e-12	Gm20548	7.48913e-07					Zfp57	6.66134e-16
Limk2	4.37e-11	Stap1	1.13187e-12	Ceacam13	7.59866e-07					Plxna4	7.77156e-16
5031439G07Rik	4.48e-11	Nedd9	1.16507e-12	Ccr1l1	8.7689e-07					Cyyr1	7.77156e-16
4933416I08Rik	5.2e-11	Tmem119	1.18983e-12	Gm12531	9.40198e-07					Cnr2	1.11022e-15
Matn2	5.5e-11	AW112010	1.25555e-12	Igfbp7	9.6269e-07					Id1	1.11022e-15
4930486L24Rik	6.44e-11	Sh2d1b1	1.27764e-12	Gcnt2	9.6388e-07					Smo	1.11022e-15
Me1	7.21e-11	AA467197	1.35469e-12	Gpr1	1.23385e-06					Sox7	1.22125e-15
Gpr17	7.51e-11	Dennd3	1.70075e-12	1700020C07Rik	1.24359e-06					Hecw2	1.33227e-15
Cck	7.98e-11	Tnip3	2.13862e-12	Oas1c	1.34627e-06					Nes	1.55431e-15
Dtna	1.1e-10	Adam8	2.37876e-12	Dnahc2	1.35867e-06					Tbkbp1	1.88738e-15
C2	1.17e-10	4632428N05Rik	2.5292e-12	Tmem82	1.50792e-06					Slc1a2	2.33147e-15
Fzd1	1.31e-10	D3Bwg0562e	2.54918e-12	Enpp3	1.58876e-06					Tle2	2.44249e-15
Fosl1	1.49e-10	Stk39	2.6078e-12	Rpl39l	1.59541e-06					Chrdl1	3.21965e-15
Smpd1	1.75e-10	Ptk2b	3.06666e-12	Ceacam3	1.61358e-06					8430427H17Rik	3.77476e-15
Gas7	1.82e-10	Dennd1c	3.32712e-12	Chrdl2	1.71265e-06					Emid1	3.9968e-15
Hexa	1.93e-10	Gm17504	3.34532e-12	Ccrl2	1.78479e-06					Lpar6	3.9968e-15
Gm13789	2.06e-10	Sash3	3.76887e-12	Cideb	2.04667e-06					Rapgef4	4.66294e-15
Mettl7b	2.2e-10	Fcho1	3.8991e-12	Rab6b	2.10047e-06					Gimap1	5.66214e-15
P2rx4	2.34e-10	B4galnt2	4.10227e-12	9530008L14Rik	2.16559e-06					Gypc	5.9952e-15
Hephl1	2.35e-10	Cysltr2	4.36839e-12	Gm17446	2.26723e-06					Cpa1	7.43849e-15
Xdh	2.49e-10	E330009J07Rik	4.48441e-12	Gm20481	2.47772e-06					Lalba	1.19904e-14
Mbnl2	2.49e-10	Gm2245	4.84879e-12	Ptger3	2.49216e-06					Tbxa2r	1.28786e-14
Smoc2	2.64e-10	AI662270	4.87577e-12	Tesk1	2.60526e-06					Gprasp2	1.29896e-14
Gm11532	2.67e-10	Gm11714	4.9295e-12	Rbp1	2.74682e-06					Rasgrp2	1.32117e-14
Tead4	2.67e-10	Ckm	5.68767e-12	Lepr	3.01602e-06					Coro2b	1.57652e-14
Inf2	2.82e-10	Pla2g16	7.8938e-12	Pla2g4d	3.47551e-06					Rnf144a	1.73195e-14
Gjb4	2.83e-10	Hmha1	8.54006e-12	2510046G10Rik	3.88126e-06					Adh6b	1.93179e-14
Mustn1	2.92e-10	Gfi1	9.59621e-12	Car2	3.9185e-06					Dcbld1	2.18714e-14
Lpar1	3.09e-10	Unc119	1.07567e-11	Chrnb1	3.92e-06					Myct1	2.27596e-14
Lamc2	3.19e-10	Bzrap1	1.15692e-11	AI507597	4.2172e-06					Rspo3	2.36478e-14
Calm4	3.19e-10	Itpr3	1.27253e-11	Chpt1	4.28228e-06					Klhl4	3.45279e-14
Osmr	3.28e-10	Hdgfrp3	1.36083e-11	Fhad1	4.67778e-06					Fas	3.56382e-14
Gm16801	3.48e-10	Arhgap30	1.4161e-11	Gm15247	4.79962e-06					Dlc1	3.76366e-14
Rnase4	3.63e-10	Trbj1-1	1.53003e-11	Nuak1	5.04987e-06					Spry4	3.87468e-14
Cyb5r3	4.45e-10	A930016O22Rik	1.68922e-11	Gm17371	5.44689e-06					Nrarp	4.58522e-14
Ccdc152	6.29e-10	Hcst	1.98739e-11	Rgs16	5.5036e-06					Zbtb46	5.14033e-14
Ndrg1	6.58e-10	Zbtb32	2.00404e-11	Serpine1	5.94204e-06					Kank3	5.19584e-14
Fam129b	6.93e-10	Adcy3	2.00751e-11	Afap1l2	6.14431e-06					Slc12a5	6.28386e-14
Sds	8.79e-10	1700027A07Rik	2.02176e-11	Prl8a9	6.3523e-06					Shroom2	7.68274e-14
Lama5	9.19e-10	Akna	2.03607e-11	Tmc5	8.2333e-06					Fam38b	7.74936e-14
Kdsr	9.67e-10	Pik3cg	2.22258e-11	Tmc4	9.07882e-06					Isl1	7.78266e-14
Cflar	9.92e-10	Trbc2	2.25425e-11	Meis2	9.6938e-06					F2rl3	7.9714e-14
Rarres2	1.16e-09	Ascl4	2.26094e-11	Utp14b	1.00706e-05					Zfp358	9.67004e-14
Kremen1	1.17e-09	Ly6e	2.30109e-11	Aldh1a3	1.02546e-05					Lyl1	9.76996e-14
Col1a1	1.2e-09	Pik3ap1	2.31802e-11	2200002K05Rik	1.04527e-05					Nfib	1.05915e-13
Hk2	1.32e-09	Dixdc1	2.43822e-11	Cited2	1.07141e-05					Hhex	1.12799e-13
Lmna	1.49e-09	D430041D05Rik	2.49883e-11	Prl7a1	1.08003e-05					Hmgb3	1.22902e-13
Ctla2b	1.58e-09	Ikzf3	3.09069e-11	Gm17366	1.10826e-05					Pgbd5	1.33893e-13
Fst	1.86e-09	Clec4e	4.10434e-11	Crispld2	1.14958e-05					Wnk4	1.38445e-13
Ndufa4l2	1.94e-09	Gpr160	4.3748e-11	Apobr	1.1574e-05					Hey1	1.55986e-13
Lamb2	2.27e-09	Def6	4.40179e-11	Creg1	1.17363e-05					Clec9a	1.6076e-13
Scube1	2.48e-09	Slc52a3	4.40992e-11	Clstn3	1.21033e-05					Tbx2	1.63536e-13
4930405P13Rik	2.51e-09	Osbpl3	4.44799e-11	Ctsr	1.24796e-05					Prnd	1.93512e-13
Ahnak	2.67e-09	Sh2d1a	4.51569e-11	Col3a1	1.47551e-05					B230120H23Rik	3.71925e-13
Htr2b	2.7e-09	Itpr1	5.15207e-11	Hcrtr1	1.57363e-05					2610203C22Rik	3.73257e-13
Plod2	2.8e-09	Runx3	5.41356e-11	AA414768	1.7008e-05					Slc43a1	5.77094e-13
Pbx1	2.88e-09	Itih5	6.14075e-11	Gm14593	1.74581e-05					Clec1a	5.85088e-13
Lims2	2.92e-09	2006-09-01	6.43823e-11	Lysmd2	1.81153e-05					Sh3pxd2b	6.06071e-13
Muc13	2.96e-09	Rasgrp1	7.32978e-11	Plekhg6	2.51483e-05					Bex2	6.76126e-13
Degs2	3.02e-09	Myo10	8.03559e-11	Agrp	2.5485e-05					Plxnc1	8.74745e-13
1700019L03Rik	3.09e-09	Rasa4	8.12364e-11	Pla2g4e	2.60344e-05					Lin28b	1.0052e-12
Gm11747	3.62e-09	Gm17638	8.2567e-11	Socs2	2.6036e-05					Itpkb	1.10456e-12
Adm	3.77e-09	Tmem171	9.63792e-11	Cpm	3.24795e-05					Stard8	1.10811e-12
1700125D06Rik	4.55e-09	Foxred2	9.79384e-11	Gdf15	3.25618e-05					Apold1	1.14031e-12
Spsb1	4.6e-09	Dock8	1.10228e-10	Ctxn1	3.39154e-05					Pmp22	1.34237e-12
Pam	4.61e-09	Dock10	1.12004e-10	Rimbp3	3.71359e-05					Slc9a3r2	1.38489e-12
Arl4a	4.97e-09	Tmsb15a	1.13774e-10	A230087F16Rik	3.93654e-05					Ttyh3	1.57463e-12
Fam189a2	5.24e-09	Cd37	1.16903e-10	Plekhh1	4.11865e-05					Hoxb7	1.59661e-12
Csrp1	5.93e-09	Slc1a5	1.20967e-10	Hspa1a	4.29249e-05					Rbpms2	1.61826e-12
Usp53	6.04e-09	Ly75	1.28748e-10	Gnat2	4.62333e-05					Maml2	1.86817e-12
Sbsn	6.52e-09	Osgin1	1.38662e-10	Dsg2	4.66851e-05					Zdbf2	2.05591e-12
Gm20528	6.54e-09	Ctnnd2	1.95486e-10	Lgals9	4.73896e-05					Cd79b	2.26552e-12
6330406I15Rik	6.78e-09	Popdc3	2.11312e-10	Mmp9	5.0165e-05					St8sia4	2.62024e-12
Mtap7d2	7.09e-09	Abca2	2.40587e-10	1810019J16Rik	5.02649e-05					Meis1	3.01892e-12
Atp11a	7.19e-09	Dsc2	2.45622e-10	Stc1	5.19419e-05					Trib2	3.12661e-12
Vcl	7.48e-09	Chst10	2.82208e-10	Sgpp2	5.2083e-05					Rnf122	3.33655e-12
Vasn	8.02e-09	Tmprss7	2.83685e-10	Gm221	5.58619e-05					Rassf2	3.39884e-12
Thpo	8.18e-09	Mapkapk3	2.84001e-10	Nme5	5.64397e-05					Mrc1	4.05964e-12
Postn	8.61e-09	Sytl2	2.89469e-10	Gm15880	5.78864e-05					Acy3	5.19174e-12
Susd2	8.64e-09	Spint2	2.99508e-10	Cdx2	5.98792e-05					Airn	5.46385e-12
Esr1	1.05e-08	Gm16933	3.11745e-10	Ppp2r2c	6.98743e-05					Armcx3	5.84954e-12
Pik3ip1	1.07e-08	Gm15440	3.29814e-10	Gm16731	7.03562e-05					Klhl23	7.26874e-12
Enho	1.1e-08	Plcg2	3.39749e-10	4932425I24Rik	8.83299e-05					Map4k2	7.87825e-12
Gpr115	1.14e-08	Klhl30	4.25703e-10	Gm14453	9.35554e-05					Epha2	8.0993e-12
Rab32	1.18e-08	Tigit	4.43831e-10	P4ha2	0.000101133					Akap12	8.32756e-12
Igsf11	1.26e-08	Gpr141	4.48843e-10	Procr	0.000107438					Lin28a	8.56526e-12
Shb	1.36e-08	Gm14699	5.16014e-10	Fam83b	0.000117781					Ccnd2	1.09289e-11
Gm20603	1.41e-08	Gm11131	5.52616e-10	Dapk1	0.000119008					Phactr2	1.12198e-11
Fzd2	1.5e-08	Arhgap4	5.63853e-10	Gm17569	0.000136348					Enpp2	1.1538e-11
Hsd11b1	1.52e-08	Tbc1d10c	6.26842e-10	Rbm20	0.000137245					9130206I24Rik	1.29012e-11
Srd5a1	1.55e-08	Cmtm7	6.31129e-10	Triml2	0.00013813					Foxm1	1.29875e-11
Myo18b	1.59e-08	Tmprss6	7.46012e-10	Oaf	0.000143658					2700081O15Rik	1.33311e-11
Grn	1.67e-08	Klre1	8.14315e-10	1700001C19Rik	0.000146177					Hoxa13	1.34494e-11
Fgfr2	1.69e-08	D18Ertd653e	8.64048e-10	Nek6	0.000154942					Tfec	1.95481e-11
Rab11fip5	1.84e-08	Klrd1	9.52074e-10	Slc25a48	0.000177717					Alox12	2.35133e-11
S1pr2	1.88e-08	Afp	9.71967e-10	Gm17233	0.000183497					Klhl6	2.85634e-11
Atp6v0d2	2.07e-08	Sema4a	1.01113e-09	1600002D24Rik	0.000194551					Mmrn1	2.87018e-11
Igfbp6	2.08e-08	Dnm3	1.04095e-09	Ermap	0.000218116					Adcy6	3.14778e-11
Hcfc1r1	2.28e-08	Dok2	1.06534e-09	Dgat2	0.000218644					Slc16a13	3.20116e-11
Ctgf	2.43e-08	Kif17	1.11736e-09	Cnih2	0.000231006					Fam64a	3.61882e-11
RP23-398F7.15	3.09e-08	Il10ra	1.18732e-09	Wnt7b	0.000237638					Plxna2	3.97432e-11
Gm9851	3.23e-08	Il12rb1	1.25992e-09	Aox3	0.000247656					Mapk12	4.12702e-11
Prss46	3.25e-08	Sidt1	1.32395e-09	Prl3d1	0.000255457					Car8	4.55659e-11
Vegfa	4.03e-08	Gpr97	1.3649e-09	9130204K15Rik	0.000273437					Cav1	4.7054e-11
Il1r2	4.13e-08	Sh3bp1	1.39055e-09	Hvcn1	0.000282958					Tal1	4.78264e-11
Rnh1	4.31e-08	Adam3	1.47117e-09	Cadm1	0.000291946					Prrg3	5.44289e-11
Tnfsf9	4.36e-08	Bspry	1.56171e-09	Epha1	0.000297223					Gm266	7.62108e-11
Suox	4.43e-08	Klrk1	1.6124e-09	Gp1bb	0.000353367					Edil3	8.20904e-11
Fam134b	4.56e-08	St7	1.71975e-09	Coro2a	0.000356687					Efcab4a	8.91497e-11
Pla2r1	4.88e-08	Cdh1	1.7681e-09	2700016F22Rik	0.000383932					Heph	9.24026e-11
Atp1a3	5.06e-08	Gm15396	1.92437e-09	Bend5	0.000399709					Meox2	1.04941e-10
Hoxa11	6.21e-08	Cerkl	1.93142e-09	Kiss1r	0.000412246					Gja4	1.1222e-10
Naglu	6.22e-08	Traf1	2.17005e-09	Gm17300	0.000419267					Mxra7	1.18484e-10
Dpep2	6.25e-08	Adamts14	2.25719e-09	Igfbp5	0.000519902					Hif3a	1.28843e-10
Rnf39	6.62e-08	Gm7823	2.41376e-09	Hunk	0.000527413					Nrp2	1.46619e-10
Col7a1	7.35e-08	Ccdc88c	2.79216e-09	Anks1	0.000545749					Armcx6	1.49108e-10
Plekho2	7.81e-08	Herc3	2.83765e-09	Nppb	0.000561066					Mboat2	1.49227e-10
Slc7a8	8.07e-08	Polr3h	2.85934e-09	Ctnnbip1	0.000572759					Dusp27	1.54345e-10
9430020K01Rik	9.47e-08	Mbnl1	3.17583e-09	Bhlha15	0.000576136					Disp2	1.67513e-10
Tac2	9.78e-08	Avpr2	3.17756e-09	Hpgd	0.000583348					Ramp3	1.71821e-10
Mxra8	9.85e-08	Clnk	3.28324e-09	Rabggta	0.000584714					Smad3	1.74229e-10
Ptrh1	1.28e-07	Plekha2	3.38483e-09	Tmem191c	0.000625657					Sparcl1	1.94224e-10
Cd68	1.4e-07	Trbj1-2	3.61867e-09	Hmcn2	0.000747668					Lrrc3b	2.03853e-10
Thsd7a	1.43e-07	Endod1	3.7664e-09	6030455H03Rik	0.000799415					Flrt2	2.34378e-10
Hsf2bp	1.54e-07	Id2	3.8346e-09	Alas1	0.000829226					Zfp41	2.53826e-10
Vgll3	1.56e-07	Chsy1	3.87028e-09	Ncam1	0.000930212					Sh3tc1	2.65437e-10
Il6ra	1.61e-07	Bcl2a1d	4.01929e-09	5430416O09Rik	0.000960946					Igdcc3	3.13141e-10
3110062M04Rik	1.66e-07	Cdk6	4.10315e-09	4833427F10Rik	0.000968337					Col15a1	3.23083e-10
Gm20536	1.69e-07	Rab27a	4.15992e-09	Il17rb	0.000973357					Nrxn2	3.47532e-10
Numbl	1.76e-07	Rbl2	4.46895e-09							Hoxb5	3.51316e-10
Ace	1.96e-07	Tmsb4x	4.91061e-09							Tgfb1i1	3.60567e-10
Gsdmd	2.2e-07	Abcb9	5.04353e-09							P2ry1	3.76096e-10
4930502E18Rik	2.3e-07	Chst12	5.06171e-09							Aard	4.35055e-10
Nmnat2	2.72e-07	Alcam	5.64264e-09							Gsg1	4.91662e-10
Alyref2	2.9e-07	Ctse	5.72693e-09							Agmo	5.00673e-10
Fam65c	2.93e-07	Gm16235	5.86123e-09							Slc6a17	5.90754e-10
Tubb4a	2.97e-07	Aqp9	6.72077e-09							Arhgap25	5.90785e-10
Rimklb	3.04e-07	Bai2	6.7923e-09							Apcdd1	6.76754e-10
Frmd6	3.39e-07	Tmem40	7.00406e-09							Fam43a	6.90603e-10
St3gal1	3.41e-07	Tbc1d2b	7.52459e-09							Syk	7.00507e-10
Gm9905	4.09e-07	2010002N04Rik	7.65249e-09							Gpx7	7.40349e-10
Gm16661	4.14e-07	Haao	7.76166e-09							Gprc5a	7.70963e-10
Prss35	4.24e-07	Lrrk1	8.55481e-09							BC034090	7.90722e-10
Fam188b	4.35e-07	Mgat3	8.76691e-09							Gm4694	9.84062e-10
Hbb-b1	4.4e-07	Psd4	1.00168e-08							Hes1	1.03505e-09
Ehd3	4.59e-07	Sp100	1.13522e-08							Zc4h2	1.15825e-09
Sdc2	4.96e-07	Npnt	1.15153e-08							Dcaf12l1	1.1592e-09
Bcam	5.03e-07	Zfp827	1.18521e-08							Tmem100	1.35011e-09
Ifi27l1	5.24e-07	Gpr56	1.23958e-08							Atp7a	1.67694e-09
Cyp4v3	5.78e-07	Serpinb9	1.24313e-08							Zfp287	2.22158e-09
Angptl2	6.34e-07	Krt17	1.31265e-08							Mecom	2.39563e-09
Ptges	6.36e-07	Tap2	1.36263e-08							Ccdc102a	2.40316e-09
Slc39a13	6.43e-07	Scarb2	1.71363e-08							Jag2	2.41955e-09
Fam46c	6.47e-07	Tmem163	1.90979e-08							6330503K22Rik	2.44043e-09
Atp8b1	7.16e-07	BC016579	1.91341e-08							Serp2	2.7979e-09
Ang2	7.18e-07	Fam174b	2.09661e-08							Ahr	2.99272e-09
Gm14866	7.2e-07	Hist1h1d	2.15054e-08							Lrfn3	3.21763e-09
Ctsf	8.13e-07	Gm16008	2.31232e-08							Fam167b	3.34123e-09
Lhfpl2	8.16e-07	Gm17290	2.38273e-08							Gimap5	3.59344e-09
Acss1	8.41e-07	Myb	2.75914e-08							Ly6h	3.83891e-09
1700061H18Rik	9.08e-07	Gm16606	2.80951e-08							Foxp1	4.00185e-09
Tmem140	9.23e-07	Bbs9	3.18909e-08							Tnc	4.2607e-09
Gm13442	1e-06	Fchsd1	3.21609e-08							Tspan15	4.60828e-09
Gm16034	1.01e-06	Gm11574	3.24237e-08							Abcc3	4.92075e-09
Klf9	1.03e-06	Rassf5	3.3477e-08							P2rx1	5.53343e-09
Il17rc	1.07e-06	Tnfrsf18	3.81681e-08							Cbfa2t3	5.77443e-09
Trim29	1.1e-06	Gm15701	3.99894e-08							Pik3c2b	7.2857e-09
1110002B05Rik	1.24e-06	2900011O08Rik	4.43181e-08							Fam81a	7.31643e-09
Foxl2	1.29e-06	Inpp1	4.68738e-08							Chst15	8.2082e-09
Ksr1	1.33e-06	Rasl12	4.69842e-08							Cenpe	9.49885e-09
Gm16069	1.38e-06	Bcl2a1b	5.1369e-08							Fndc3c1	1.07552e-08
Snx24	1.42e-06	Kcnab2	5.26448e-08							Zfp521	1.11813e-08
Crim1	1.55e-06	Spn	5.29115e-08							Rcn3	1.22611e-08
Hoxa10	1.55e-06	Slc48a1	5.73479e-08							Magee2	1.30126e-08
Fam161a	1.56e-06	Ptpn18	6.53677e-08							Ptch2	1.31239e-08
4930473A02Rik	1.62e-06	Csf2rb	7.7268e-08							Msx1	1.44825e-08
Slc35e4	1.66e-06	Tuba4a	7.81259e-08							Ipo11	1.45133e-08
Dcaf4	1.73e-06	Psmb10	8.14654e-08							Gimap9	1.6287e-08
Snta1	1.73e-06	Klra5	8.73135e-08							Leprel4	1.71901e-08
Asb5	1.93e-06	Gne	9.45577e-08							Cttnbp2	1.71997e-08
Fam124a	2.02e-06	Tec	9.52685e-08							Apobec2	1.83413e-08
Olr1	2.03e-06	Casp1	9.66856e-08							Nr4a1	2.71346e-08
Phlda3	2.06e-06	Mthfd2	9.93405e-08							Pctp	2.77873e-08
Inhba	2.11e-06	Neurl3	1.00716e-07							Tlr13	2.91537e-08
Sav1	2.29e-06	Trp53i11	1.08846e-07							Tspan12	3.30062e-08
Enpp7	2.29e-06	Klra2	1.10948e-07							Stmn2	3.64517e-08
Mapre3	2.39e-06	Shc4	1.1243e-07							Bmp6	3.85544e-08
Lsamp	2.66e-06	D630008O14Rik	1.15625e-07							Tln2	4.01401e-08
Syn3	2.71e-06	Dennd4a	1.17826e-07							Gm53	4.31548e-08
Slc41a2	2.75e-06	Nfkbie	1.18918e-07							Gas6	4.46782e-08
Abat	2.81e-06	Itga4	1.18955e-07							Slco2b1	4.78916e-08
Scara5	2.89e-06	Gm10260	1.20946e-07							Cenpm	5.42158e-08
Ankrd44	2.98e-06	Gem	1.268e-07							Hoga1	5.543e-08
Sfxn3	3.04e-06	Gm16721	1.30437e-07							Hmmr	5.95137e-08
Hba-a1	3.2e-06	Nup210	1.49793e-07							Trpc3	5.99589e-08
Irak3	3.3e-06	Fgr	1.57368e-07							Prkd1	7.34111e-08
Synpo2	3.32e-06	Arhgap9	1.73839e-07							D630042P16Rik	7.53532e-08
Porcn	3.33e-06	Ptpn7	1.75034e-07							Fam57b	7.57546e-08
Atrnl1	3.82e-06	Gm19345	1.84371e-07							Gpr182	7.60311e-08
Gja1	4.1e-06	Man2b2	1.85412e-07							Prdm5	7.81875e-08
Shc2	4.16e-06	Slc7a3	1.98646e-07							Rapgef5	8.2816e-08
Gal3st2	4.63e-06	Gm16421	2.1984e-07							Reep1	8.45323e-08
Cdh3	5.45e-06	2810474O19Rik	2.48583e-07							A330009N23Rik	9.26352e-08
Insig2	6.04e-06	Ceacam16	2.54365e-07							Ocln	1.48084e-07
Gadd45b	6.22e-06	Arnt2	2.89186e-07							Zfp647	1.83021e-07
Nccrp1	6.46e-06	A430084P05Rik	2.99166e-07							Sort1	2.5165e-07
9530026P05Rik	6.92e-06	Gm8817	3.06989e-07							Etv2	2.65929e-07
Htra1	6.97e-06	Med12l	3.25291e-07							AW551984	3.30729e-07
Rnf182	7.15e-06	Tnfaip3	3.33425e-07							Ldlrad3	3.55148e-07
Cog7	7.19e-06	Zfp52	3.67813e-07							Camkk1	3.59246e-07
Gm17651	7.22e-06	Gm16234	3.78179e-07							1110050K14Rik	3.83322e-07
Scgb1a1	7.77e-06	Ifi203	4.54625e-07							Slc16a2	3.8359e-07
Crabp2	8.06e-06	Pag1	4.76919e-07							Gata6	4.11127e-07
Anpep	8.09e-06	Omp	4.9851e-07							Efnb3	4.20606e-07
Sdk1	8.51e-06	Ccr5	6.01267e-07							Tmem22	4.27046e-07
Ppap2b	9.19e-06	Gp49a	6.22345e-07							Sall3	4.34402e-07
A4galt	9.65e-06	Gm15675	6.23763e-07							Atl1	4.59535e-07
Ccdc109b	9.82e-06	Pak6	6.42956e-07							Sall2	6.4195e-07
Med10	1.02e-05	Slc1a4	6.56761e-07							Npr3	6.79666e-07
Fnip2	1.07e-05	AI606181	6.83129e-07							8430408G22Rik	7.17845e-07
Pdzd7	1.15e-05	Gzmk	7.5165e-07							Cyp1a1	9.75033e-07
A430110N23Rik	1.16e-05	Ppcdc	7.62258e-07							Cdkn2d	1.45225e-06
Gm17507	1.19e-05	Hip1r	7.7001e-07							Pcp4l1	1.53883e-06
Abca5	1.2e-05	Slc38a8	7.91797e-07							Ccdc80	1.56777e-06
Slc23a2	1.23e-05	Dusp19	8.08197e-07							Wscd1	2.1264e-06
Sgpp1	1.25e-05	Evi2a	8.29418e-07							Ntn3	2.45678e-06
Nek7	1.27e-05	5031425F14Rik	8.71424e-07							Rftn2	2.57445e-06
Sulf1	1.41e-05	Gm15821	1.03274e-06							Stk32a	4.75349e-06
Rem1	1.62e-05	Plscr1	1.18434e-06							Fam55d	5.09825e-06
Limk1	1.64e-05	Rinl	1.28734e-06							Glt25d2	6.39409e-06
Cgref1	1.65e-05	Pik3r6	1.39869e-06							Spag5	6.55058e-06
Ptprk	1.65e-05	Tgif1	1.48721e-06							Cc2d2a	6.65575e-06
Slc27a1	1.69e-05	Neil2	1.62586e-06							Zfp329	7.53201e-06
Npr2	1.77e-05	Tnfaip8l2	1.72517e-06							Zfp438	1.0014e-05
Ptpn21	1.79e-05	Klhl25	1.74836e-06							Atrip	1.06043e-05
Kank2	1.86e-05	Galnt12	1.74897e-06							Cpa2	1.89398e-05
Ccdc85b	1.95e-05	9330020H09Rik	1.7981e-06							Vsig2	2.86988e-05
Fbln1	2.03e-05	Armc7	1.80896e-06							Hey2	3.6082e-05
Wee1	2.08e-05	Gm12503	1.83082e-06							Sytl4	3.92789e-05
Bcl2l1	2.15e-05	Ikzf2	1.85503e-06							Tnni1	0.00011869
Sgpl1	2.2e-05	Cdh17	1.88406e-06							Vegfc	0.000144436
Hoxa11as	2.21e-05	Gm10345	1.97725e-06							Fjx1	0.000187924
1190002H23Rik	2.38e-05	Orai2	2.17877e-06							Efna4	0.000212431
Itgb6	2.53e-05	Lilrb4	2.25717e-06							Tlx1	0.000648245
Boc	2.57e-05	Clcf1	2.25727e-06							Dusp26	0.000724021
Sh2d4b	2.58e-05	Nr2c2	2.66123e-06
Rho	2.74e-05	Slc16a11	2.72609e-06
Icam4	2.8e-05	Ptger2	2.88086e-06
Atg16l2	2.82e-05	Gbp9	2.89922e-06
BC022687	2.82e-05	Cd1d1	2.90847e-06
Mxi1	2.83e-05	Parp14	2.95048e-06
Gm20417	2.83e-05	2310031A07Rik	3.02829e-06
Pi15	2.89e-05	Acap1	3.71291e-06
Ptafr	3.1e-05	Gm5530	3.71887e-06
Tmem154	3.13e-05	Nipal3	3.76401e-06
Ccpg1	3.18e-05	Thrb	4.03393e-06
Ccdc136	3.23e-05	Gm16120	4.70362e-06
Gm17282	3.5e-05	Cpt1a	4.93505e-06
Pdgfra	3.51e-05	Cbwd1	4.93731e-06
Masp1	3.52e-05	Zcchc10	5.07598e-06
Dlg3	3.53e-05	Fgd3	5.50849e-06
Egfr	3.62e-05	Ccdc122	5.72073e-06
Axin2	3.64e-05	Rnasel	5.82359e-06
Acox3	3.72e-05	Pkp3	6.37572e-06
Rab31	3.97e-05	Gpr65	7.62255e-06
Cyb561	3.97e-05	Vps13a	8.01837e-06
Cxx1c	4.11e-05	Dusp23	8.31563e-06
Twsg1	4.26e-05	Vipr2	9.2923e-06
Pla1a	4.38e-05	Sigirr	9.32771e-06
Col6a2	4.42e-05	Vav1	9.53401e-06
Chid1	4.46e-05	H2-Oa	1.02391e-05
Axl	4.55e-05	Epsti1	1.0245e-05
9130230L23Rik	4.94e-05	Kcnn4	1.0413e-05
Aig1	5.24e-05	Rassf6	1.06214e-05
S1pr3	5.28e-05	Sema6a	1.12932e-05
A930001C03Rik	5.3e-05	Rnf43	1.14567e-05
A730085K08Rik	5.31e-05	Ell2	1.23846e-05
Isg15	5.32e-05	Samsn1	1.24873e-05
Metrnl	5.45e-05	Pycard	1.25005e-05
Slc20a1	5.5e-05	Gm15964	1.32001e-05
Ccdc68	5.59e-05	Rab19	1.36447e-05
Tmem104	5.85e-05	Filip1	1.39169e-05
Gm10197	6e-05	Gpr171	1.39468e-05
9930005F22Rik	6.01e-05	Setbp1	1.44892e-05
Pkdcc	6.81e-05	Phf15	1.52368e-05
Lifr	6.82e-05	Lbh	1.60304e-05
Vwce	6.88e-05	Hltf	1.71337e-05
Gm16894	7.19e-05	Pdcd1lg2	1.83513e-05
Abhd1	7.51e-05	Tbc1d30	1.99787e-05
Gabarapl1	7.78e-05	Lrmp	2.06349e-05
Klf5	7.89e-05	Rell2	2.13498e-05
Golga7b	7.95e-05	2900008C10Rik	2.49084e-05
Sdc4	7.96e-05	BC064078	2.50563e-05
Gda	8.14e-05	Gbp10	2.62536e-05
Tacstd2	8.22e-05	Ptprf	3.08947e-05
Plcxd1	8.37e-05	Gm15674	3.52901e-05
Unc93a	8.55e-05	1110032F04Rik	3.8282e-05
Phf17	8.64e-05	Sec1	3.98013e-05
Zfp385c	8.76e-05	Cd84	4.00464e-05
Ube2l6	8.82e-05	Slain1	4.09254e-05
Thbs2	9.01e-05	Epdr1	4.26646e-05
Ptprr	9.01e-05	Nfatc2	4.30574e-05
Ube2e2	9.15e-05	Mycl1	4.76851e-05
Fgfbp3	9.22e-05	Cisd3	4.87728e-05
Dlk2	9.42e-05	Gm17246	4.91958e-05
Lemd2	9.55e-05	Fbxo32	5.15061e-05
Zfp36l1	0.000102919	Rrad	5.57545e-05
Gm15265	0.000103235	Ociad2	5.64753e-05
Kidins220	0.00010654	Fam110c	5.96215e-05
Ido2	0.000109859	Als2cr12	6.13065e-05
D230037D09Rik	0.000113869	Camk2n1	6.29528e-05
Cdo1	0.000120007	Kif13b	6.4685e-05
Trim26	0.000121456	Kif19a	6.80827e-05
Col20a1	0.000123453	Lrrc14b	7.23408e-05
Prrx1	0.000127649	Gm13199	7.6684e-05
Adamts5	0.000128066	Batf	7.68997e-05
Acsbg1	0.000132162	Tarm1	7.86879e-05
Pacs2	0.000136624	Izumo4	8.98005e-05
4930471M23Rik	0.000140929	E130218I03Rik	9.11218e-05
Fez1	0.000144094	Dscam	9.11983e-05
Paqr3	0.000155665	Mrgprb3	9.93513e-05
Fbln7	0.000156554	Pdcd2	0.000100724
Errfi1	0.000158163	Wnt10b	0.000101351
Tfpi	0.000159795	Celf2	0.00011477
Aqp1	0.000159945	Rgs8	0.000120943
Gm16907	0.000162507	Gpsm3	0.000133699
Cda	0.000167113	Zbp1	0.000139275
Fam63b	0.000177983	Mgat5	0.000154643
Lrrc47	0.000178935	Prss22	0.000157113
Sned1	0.000180126	Ftsjd1	0.000164203
Tcp11l2	0.000189352	Dhrs11	0.0001651
Cebpd	0.000197606	Frzb	0.00016558
Sgk3	0.00020539	1810012P15Rik	0.00018531
Npas2	0.000206338	Cd1d2	0.000208537
Tspan4	0.000219055	Got2-ps1	0.000216271
Sez6l	0.00022005	Nebl	0.000229493
Bcmo1	0.00022434	Gse1	0.000251643
Gm7008	0.000224996	Tnfsf13b	0.000282813
Tmem203	0.000226876	Armcx5	0.000286535
Plaur	0.00022955	Sult2b1	0.000289757
Mcph1	0.000230465	Rasgrf2	0.00030842
Evl	0.000234011	Ero1lb	0.000327772
Qpct	0.000242497	Arid5a	0.000346655
Slc6a6	0.000245209	Car12	0.000378182
Pde6h	0.00024862	Fasl	0.000396354
Grip2	0.000249902	Spo11	0.000420845
Ccrl1	0.000266647	Gm16624	0.000443574
Samhd1	0.000276092	4933439K11Rik	0.000474236
Timp1	0.000283059	Tnik	0.000479352
Kif21b	0.000288639	Stoml1	0.000482958
Spire1	0.00028941	Cyth4	0.000500844
Wfdc1	0.000305435	Gpr44	0.000510018
9530082P21Rik	0.000307684	Helb	0.000551718
Dcbld2	0.000310295	Pgap1	0.000559198
Tgfbi	0.000312598	Tubgcp2	0.000605113
Gm15179	0.000319701	RP23-459I1.1	0.000634479
Cpn1	0.000339627	Ncald	0.00063506
Tctex1d4	0.000343598	2810425M01Rik	0.0006396
Mmp19	0.000349904	Dapp1	0.000710246
Btbd3	0.000354532	2010300C02Rik	0.000740064
Sap30	0.00035551	Mpv17l	0.00081428
Stat6	0.000358484	Tprn	0.000816778
Ctnnal1	0.000358947	Lax1	0.000878681
Gml	0.000381602	Scn1b	0.000950816
Sh3gl3	0.000382007	Mall	0.000972522
Tmem38b	0.000382246	Zfp51	0.000979609
Pgr	0.000393768
Il13ra1	0.000399987
Hal	0.000403106
Bmp2k	0.000410916
Doc2a	0.00044341
Cdk18	0.000459245
Steap2	0.0004601
Apobec1	0.00046454
Zfp787	0.000467266
Tmod1	0.000479812
Ggt5	0.00048401
Gng4	0.000488456
Krt80	0.000498305
Timp3	0.000501287
Neu2	0.00050963
Fam19a5	0.00051032
Plbd2	0.000539328
Mxd1	0.000558749
Tspan5	0.00056359
Glis1	0.000566006
Plin3	0.000585091
Tnfsf4	0.000598419
Sult5a1	0.00061301
Olfml3	0.000619604
Ccng2	0.000620097
Sp6	0.000630744
Mctp2	0.000633871
Tmem176a	0.000642113
Clic5	0.000676793
Gm10044	0.000678706
Akr1b8	0.000679599
Krtdap	0.000694957
Plekha7	0.000726867
Ano1	0.000736069
Tstd2	0.000744187
Gpld1	0.000768355
Lrrc8e	0.000806963
Col14a1	0.000812939
P2ry2	0.000827863
Sirpa	0.000871035
C530028O21Rik	0.000879802
Slc22a5	0.000889486
Ldhd	0.000894162
Pla2g4a	0.000906275
Ankrd42	0.000910817
Pion	0.000931128
Wisp1	0.000939901
Dzip1	0.000951951
Gpc6	0.000969958
4930534B04Rik	0.000996313
